# Supplementary material for: Revisiting Aurochs Haplogroup C: Paleogenomic Perspectives from Northeastern China
Source: Genes (Basel). 2025 May 27;16(6):639. doi: 10.3390/genes16060639 (PMC12192085; doi:10.3390/genes16060639)
Supplement: Supplementary file 1 [file genes-16-00639-s001.zip]

Archive with 1 entries (1 files):
- genes-3651496-supplementary.pdf
